# Supplementary material for: Chemical Constituents from Streblus taxoides Wood with Their Antibacterial and Antityrosinase Activities Plus in Silico Study
Source: Antibiotics (Basel). 2023 Feb 3;12(2):319. doi: 10.3390/antibiotics12020319 (PMC9952338; doi:10.3390/antibiotics12020319)
Supplement: Supplementary file 1 [file antibiotics-12-00319-s001.zip]

Archive with 1 entries (1 files):
- antibiotics-2156140-supplementary.pdf
